# Supplementary material for: Cost-effectiveness of left atrial appendage occlusion during cardiac surgery in France: An economic evaluation based on the LAAOS III study
Source: PLoS One. 2024 May 9;19(5):e0302517. doi: 10.1371/journal.pone.0302517 (PMC11081221; doi:10.1371/journal.pone.0302517)
Supplement: S1 Data — (XLSX) [file pone.0302517.s006.xlsx]

## Sheet:  OS and events inputs
				Note from the authors: the first months are based on reconstructed "observed " KM data and the following months based on bath tub modelling
				BATHTUB SURVIVAL WITHOUT EVENT	bath tub cumulative events	COMPOSITE event/mon KM 0 TO 74 btub from 75		BATHTUB MODELS SURVIVAL WITHOUT EVENT	bathtub mod with event	COMPOSITE event/mon KM 0 TO 74 btub from 75
CYCLE	both arms survival			OCCLUSION GROUP				NO OCCLUSION GROUP
month
mod'ltime	baseCase	LCI	UCI		cum events	occ evets/month	ev/alive/month		cum events	NOOCCevets/month	ev/alive/month
0	1	1	1			0.0225	0.0225			0.028	0.028
1	0.995593	0.994667	0.996498			0.001	0.000995593			0.002	0.00199119
2	0.991162	0.989308	0.992973			0.0012	0.00118939			0.0015	0.00148674
3	0.986705	0.983924	0.989424			0.0005	0.000493352			0.002	0.00197341
4	0.982222	0.978515	0.985852			0.001	0.000982222			0.0025	0.00245556
5	0.977715	0.97308	0.982256			0.0013	0.00127103			0.001	0.000977715
6	0.973183	0.967621	0.978637			0.002	0.00194637			0.001	0.000973183
7	0.968625	0.962137	0.974995			0.0019	0.00184039			0.0005	0.000484313
8	0.964043	0.956628	0.971329			0.0016	0.00154247			0.0015	0.00144606
9	0.959436	0.951095	0.967639			0	0			0	0
10	0.954804	0.945538	0.963927			0.0005	0.000477402			0.0005	0.000477402
11	0.950147	0.939958	0.96019			0	0			0.002	0.00190029
12	0.945466	0.934353	0.956431			0	0			0.0005	0.000472733
13	0.940761	0.928726	0.952647			0.0005	0.00047038			0.0015	0.00141114
14	0.936031	0.923075	0.948841			0	0			0.001	0.000936031
15	0.931277	0.917402	0.945011			0.0005	0.000465639			0	0
16	0.926499	0.911706	0.941157			0.0005	0.00046325			0.0005	0.00046325
17	0.921698	0.905987	0.93728			0.0015	0.00138255			0.0005	0.000460849
18	0.916872	0.900247	0.93338			0.0004	0.000366749			0.0015	0.00137531
19	0.912023	0.894485	0.929456			0.0003	0.000273607			0.0005	0.000456011
20	0.90715	0.888701	0.925509			0.0003	0.000272145			0.002	0.0018143
21	0.902254	0.882897	0.921539			0.001	0.000902254			0.0008	0.000721803
22	0.897334	0.877071	0.917545			0.0015	0.001346			0.0017	0.00152547
23	0.892392	0.871225	0.913528			0.0004	0.000356957			0.0005	0.000446196
24	0.887426	0.865359	0.909488			0.0011	0.000976169			0.0005	0.000443713
25	0.882439	0.859473	0.905425			0.001	0.000882439			0.0005	0.000441219
26	0.877428	0.853568	0.901338			0	0			0.0005	0.000438714
27	0.872395	0.847643	0.897229			0.001	0.000872395			0	0
28	0.86734	0.8417	0.893097			0	0			0.0015	0.00130101
29	0.862264	0.835738	0.888941			0.0004	0.000344905			0.0015	0.0012934
30	0.857165	0.829758	0.884763			0.0006	0.000514299			0.0013	0.00111431
31	0.852045	0.823761	0.880563			0	0			0.001	0.000852045
32	0.846904	0.817746	0.876339			0	0			0	0
33	0.841742	0.811714	0.872093			0.001	0.000841742			0.0017	0.00143096
34	0.836559	0.805666	0.867824			0.0005	0.000418279			0	0
35	0.831355	0.799602	0.863534			0	0			0.0005	0.000415677
36	0.826131	0.793522	0.85922			0.0004	0.000330452			0.002	0.00165226
37	0.820887	0.787427	0.854885			0.001	0.000820887			0	0
38	0.815623	0.781318	0.850527			0	0			0.001	0.000815623
39	0.81034	0.775194	0.846148			0	0			0	0
40	0.805037	0.769056	0.841746			0.0011	0.000885541			0	0
41	0.799716	0.762905	0.837323			0.001	0.000799716			0.001	0.000799716
42	0.794376	0.756741	0.832879			0.0004	0.00031775			0	0
43	0.789017	0.750564	0.828412			0	0			0.001	0.000789017
44	0.783641	0.744376	0.823925			0	0			0.001	0.000783641
45	0.778247	0.738176	0.819416			0	0			0.0008	0.000622597
46	0.772835	0.731965	0.814887			0	0			0	0
47	0.767406	0.725744	0.810336			0	0			0.0017	0.00130459
48	0.761961	0.719513	0.805765			0	0			0.0005	0.00038098
49	0.756499	0.713273	0.801173			0	0			0.0017	0.00128605
50	0.751021	0.707023	0.796561			0	0			0	0
51	0.745527	0.700766	0.791929			0.0011	0.00082008			0.0003	0.000223658
52	0.740018	0.694501	0.787277			0	0			0.0018	0.00133203
53	0.734494	0.688228	0.782605			0	0			0	0
54	0.728955	0.68195	0.777913			0	0			0.0025	0.00182239
55	0.723403	0.675665	0.773202			0.0015	0.0010851			0.0012	0.000868083
56	0.717836	0.669374	0.768472			0.001	0.000717836			0	0
57	0.712256	0.663079	0.763723			0.002	0.00142451			0	0
58	0.706663	0.65678	0.758955			0	0			0.003	0.00211999
59	0.701058	0.650477	0.754169			0	0			0	0
60	0.69544	0.644171	0.749364			0	0			0.002	0.00139088
61	0.689811	0.637863	0.744542			0	0			0	0
62	0.684171	0.631553	0.739701			0	0			0.002	0.00136834
63	0.678519	0.625242	0.734843			0.002	0.00135704			0	0
64	0.672858	0.61893	0.729968			0	0			0	0
65	0.667186	0.612619	0.725076			0	0			0	0
66	0.661505	0.606308	0.720167			0	0			0	0
67	0.655815	0.599999	0.715242			0	0			0.003	0.00196745
68	0.650117	0.593693	0.710301			0	0			0	0
69	0.644411	0.587389	0.705344			0	0			0.0035	0.00225544
70	0.638697	0.581088	0.700371			0	0			0	0
71	0.632976	0.574792	0.695383			0	0			0.009	0.00569679
72	0.627249	0.568501	0.69038			0	0			0	0
73	0.621516	0.562216	0.685363			0	0			0	0
74	0.615778	0.555936	0.680331			0	0			0	0
75	0.610034	0.549664	0.675286	0.938396	0.0616042	0.0005271	0.000321549	0.900218	0.099782	0.0012519	0.000763702
76	0.604287	0.5434	0.670227	0.937869	0.0621313	0.0005319	0.00032142	0.898966	0.101034	0.0012643	0.000764
77	0.598536	0.537144	0.665155	0.937337	0.0626632	0.0005365	0.000321114	0.897702	0.102298	0.0012767	0.00076415
78	0.592781	0.530897	0.660069	0.9368	0.0631997	0.0005412	0.000320813	0.896425	0.103575	0.001289	0.000764095
79	0.587024	0.52466	0.654972	0.936259	0.0637409	0.0005459	0.000320456	0.895136	0.104864	0.0013013	0.000763894
80	0.581265	0.518434	0.649862	0.935713	0.0642868	0.0005507	0.000320103	0.893835	0.106165	0.0013135	0.000763492
81	0.575504	0.51222	0.644741	0.935163	0.0648375	0.0005555	0.000319693	0.892521	0.107479	0.0013259	0.000763061
82	0.569743	0.506017	0.639608	0.934607	0.065393	0.0005601	0.000319113	0.891195	0.108805	0.001338	0.000762316
83	0.563981	0.499827	0.634464	0.934047	0.0659531	0.000565	0.000318649	0.889857	0.110143	0.0013502	0.000761487
84	0.558219	0.493651	0.62931	0.933482	0.0665181	0.0005698	0.000318073	0.888507	0.111493	0.0013624	0.000760518
85	0.552459	0.487489	0.624145	0.932912	0.0670879	0.0005745	0.000317388	0.887145	0.112855	0.0013744	0.000759299
86	0.5467	0.481343	0.618971	0.932338	0.0676624	0.0005794	0.000316758	0.88577	0.11423	0.0013865	0.000757999
87	0.540943	0.475212	0.613788	0.931758	0.0682418	0.0005842	0.000316019	0.884384	0.115616	0.0013985	0.000756508
88	0.535188	0.469098	0.608595	0.931174	0.068826	0.0005889	0.000315172	0.882985	0.117015	0.0014104	0.00075483
89	0.529437	0.463002	0.603394	0.930585	0.0694149	0.0005938	0.00031438	0.881575	0.118425	0.0014224	0.000753072
90	0.52369	0.456923	0.598185	0.929991	0.0700087	0.0005987	0.000313533	0.880153	0.119847	0.0014342	0.000751077
91	0.517948	0.450863	0.592969	0.929393	0.0706074	0.0006034	0.00031253	0.878718	0.121282	0.0014462	0.000749057
92	0.512211	0.444824	0.587745	0.928789	0.0712108	0.0006083	0.000311578	0.877272	0.122728	0.0014578	0.000746701
93	0.50648	0.438804	0.582515	0.928181	0.0718191	0.0006132	0.000310573	0.875814	0.124186	0.0014696	0.000744323
94	0.500755	0.432806	0.577279	0.927568	0.0724323	0.000618	0.000309467	0.874345	0.125655	0.0014812	0.000741719
95	0.495038	0.42683	0.572037	0.92695	0.0730503	0.0006229	0.000308359	0.872864	0.127136	0.0014929	0.000739042
96	0.489328	0.420876	0.566789	0.926327	0.0736732	0.0006277	0.000307151	0.871371	0.128629	0.0015044	0.000736145
97	0.483627	0.414946	0.561537	0.925699	0.0743009	0.0006326	0.000305943	0.869866	0.130134	0.001516	0.000733179
98	0.477935	0.40904	0.556281	0.925067	0.0749335	0.0006374	0.000304636	0.86835	0.13165	0.0015275	0.000730046
99	0.472253	0.403159	0.551021	0.924429	0.0755709	0.0006423	0.000303328	0.866823	0.133177	0.0015388	0.000726703
100	0.466582	0.397304	0.545757	0.923787	0.0762132	0.0006472	0.000301972	0.865284	0.134716	0.0015502	0.000723295
101	0.460922	0.391476	0.540491	0.92314	0.0768604	0.000652	0.000300521	0.863734	0.136266	0.0015615	0.000719729
102	0.455273	0.385674	0.535223	0.922488	0.0775124	0.0006568	0.000299023	0.862172	0.137828	0.0015727	0.000716008
103	0.449637	0.379901	0.529953	0.921831	0.0781692	0.0006618	0.00029757	0.8606	0.1394	0.0015839	0.000712181
104	0.444015	0.374156	0.524682	0.921169	0.078831	0.0006666	0.00029598	0.859016	0.140984	0.001595	0.000708204
105	0.438406	0.368441	0.51941	0.920502	0.0794976	0.0006714	0.000294346	0.857421	0.142579	0.0016061	0.000704124
106	0.432812	0.362756	0.514138	0.919831	0.080169	0.0006764	0.000292754	0.855815	0.144185	0.001617	0.000699857
107	0.427234	0.357103	0.508867	0.919155	0.0808454	0.0006811	0.000290989	0.854198	0.145802	0.001628	0.000695536
108	0.421671	0.35148	0.503597	0.918474	0.0815265	0.000686	0.000289266	0.85257	0.14743	0.0016388	0.000691034
109	0.416125	0.345891	0.498328	0.917787	0.0822125	0.0006909	0.000287501	0.850931	0.149069	0.0016497	0.000686481
110	0.410596	0.340334	0.493061	0.917097	0.0829034	0.0006957	0.000285652	0.849281	0.150719	0.0016603	0.000681713
111	0.405086	0.334811	0.487797	0.916401	0.0835991	0.0007005	0.000283763	0.847621	0.152379	0.001671	0.000676898
112	0.399594	0.329323	0.482536	0.9157	0.0842996	0.0007054	0.000281874	0.84595	0.15405	0.0016817	0.000671997
113	0.394122	0.32387	0.47728	0.914995	0.085005	0.0007102	0.000279905	0.844268	0.155732	0.0016922	0.000666933
114	0.38867	0.318453	0.472027	0.914285	0.0857152	0.0007151	0.000277938	0.842576	0.157424	0.0017026	0.000661749
115	0.383239	0.313073	0.46678	0.91357	0.0864303	0.0007199	0.000275893	0.840873	0.159127	0.001713	0.000656488
116	0.377829	0.30773	0.461538	0.91285	0.0871502	0.0007246	0.000273775	0.83916	0.16084	0.0017234	0.00065115
117	0.372441	0.302425	0.456303	0.912125	0.0878748	0.0007295	0.000271696	0.837437	0.162563	0.0017336	0.000645665
118	0.367077	0.297159	0.451074	0.911396	0.0886043	0.0007344	0.000269581	0.835703	0.164297	0.0017438	0.000640109
119	0.361736	0.291932	0.445852	0.910661	0.0893387	0.0007391	0.000267359	0.833959	0.166041	0.0017539	0.000634449
120	0.35642	0.286745	0.440639	0.909922	0.0900778	0.0007439	0.000265141	0.832206	0.167794	0.001764	0.000628725
121	0.351128	0.281598	0.435434	0.909178	0.0908217	0.0007487	0.00026289	0.830442	0.169558	0.001774	0.000622902
122	0.345863	0.276493	0.430239	0.90843	0.0915704	0.0007534	0.000260573	0.828668	0.171332	0.0017838	0.00061695
123	0.340623	0.271429	0.425053	0.907676	0.0923238	0.0007583	0.000258295	0.826884	0.173116	0.0017936	0.000610942
124	0.335411	0.266408	0.419878	0.906918	0.0930821	0.000763	0.000255918	0.82509	0.17491	0.0018035	0.000604913
125	0.330226	0.26143	0.414714	0.906155	0.0938451	0.0007678	0.000253548	0.823287	0.176713	0.001813	0.0005987
126	0.32507	0.256496	0.409562	0.905387	0.0946129	0.0007725	0.000251117	0.821474	0.178526	0.0018228	0.000592538
127	0.319943	0.251605	0.404422	0.904615	0.0953854	0.0007773	0.000248692	0.819651	0.180349	0.0018321	0.000586167
128	0.314845	0.246759	0.399295	0.903837	0.0961627	0.000782	0.000246209	0.817819	0.182181	0.0018417	0.000579851
129	0.309778	0.241959	0.394181	0.903055	0.0969447	0.0007868	0.000243734	0.815977	0.184023	0.0018511	0.000573431
130	0.304742	0.237204	0.389082	0.902269	0.0977315	0.0007915	0.000241204	0.814126	0.185874	0.0018603	0.000566912
131	0.299738	0.232496	0.383998	0.901477	0.098523	0.0007962	0.000238651	0.812266	0.187734	0.0018696	0.00056039
132	0.294766	0.227834	0.378929	0.900681	0.0993192	0.0008009	0.000236078	0.810396	0.189604	0.0018787	0.000553777
133	0.289827	0.22322	0.373877	0.89988	0.10012	0.0008056	0.000233484	0.808517	0.191483	0.0018878	0.000547135
134	0.284921	0.218653	0.368841	0.899074	0.100926	0.0008102	0.000230843	0.80663	0.19337	0.0018967	0.00054041
135	0.28005	0.214135	0.363822	0.898264	0.101736	0.000815	0.000228241	0.804733	0.195267	0.0019057	0.000533691
136	0.275213	0.209665	0.358822	0.897449	0.102551	0.0008196	0.000225565	0.802827	0.197173	0.0019145	0.000526896
137	0.270412	0.205244	0.35384	0.896629	0.103371	0.0008243	0.000222901	0.800913	0.199087	0.0019232	0.000520056
138	0.265647	0.200873	0.348878	0.895805	0.104195	0.0008289	0.000220195	0.79899	0.20101	0.0019319	0.000513203
139	0.260918	0.196552	0.343935	0.894976	0.105024	0.0008336	0.000217501	0.797058	0.202942	0.0019405	0.000506311
140	0.256227	0.192281	0.339013	0.894143	0.105857	0.0008381	0.000214743	0.795117	0.204883	0.001949	0.000499385
141	0.251573	0.18806	0.334113	0.893305	0.106695	0.0008428	0.000212025	0.793168	0.206832	0.0019574	0.000492428
142	0.246957	0.18389	0.329234	0.892462	0.107538	0.0008474	0.000209272	0.791211	0.208789	0.0019658	0.000485468
143	0.24238	0.179772	0.324378	0.891614	0.108386	0.000852	0.000206508	0.789245	0.210755	0.001974	0.000478459
144	0.237843	0.175705	0.319545	0.890762	0.109238	0.0008566	0.000203736	0.787271	0.212729	0.0019822	0.000471453
145	0.233346	0.17169	0.314735	0.889906	0.110094	0.0008612	0.000200957	0.785289	0.214711	0.0019903	0.000464428
146	0.228889	0.167727	0.30995	0.889045	0.110955	0.0008657	0.000198149	0.783298	0.216702	0.0019983	0.000457388
147	0.224472	0.163817	0.30519	0.888179	0.111821	0.0008702	0.000195336	0.7813	0.2187	0.0020062	0.000450336
148	0.220097	0.159959	0.300455	0.887309	0.112691	0.0008749	0.000192563	0.779294	0.220706	0.0020141	0.000443298
149	0.215765	0.156154	0.295747	0.886434	0.113566	0.0008792	0.0001897	0.77728	0.22272	0.0020219	0.000436254
150	0.211474	0.152402	0.291066	0.885555	0.114445	0.0008839	0.000186922	0.775258	0.224742	0.0020295	0.000429186
151	0.207226	0.148703	0.286411	0.884671	0.115329	0.0008883	0.000184079	0.773228	0.226772	0.0020371	0.00042214
152	0.203022	0.145058	0.281785	0.883782	0.116218	0.0008929	0.000181278	0.771191	0.228809	0.0020446	0.000415098
153	0.198861	0.141466	0.277188	0.882889	0.117111	0.0008973	0.000178438	0.769147	0.230853	0.002052	0.000408062
154	0.194744	0.137927	0.27262	0.881992	0.118008	0.0009017	0.0001756	0.767095	0.232905	0.0020594	0.000401055
155	0.190671	0.134443	0.268081	0.88109	0.11891	0.0009063	0.000172805	0.765035	0.234965	0.0020666	0.000394041
156	0.186644	0.131012	0.263573	0.880184	0.119816	0.0009107	0.000169976	0.762969	0.237031	0.0020739	0.00038708
157	0.182661	0.127635	0.259095	0.879274	0.120726	0.0009151	0.000167153	0.760895	0.239105	0.0020808	0.000380082
158	0.178725	0.124312	0.25465	0.878358	0.121642	0.0009194	0.000164319	0.758814	0.241186	0.0020879	0.000373159
159	0.174834	0.121042	0.250236	0.877439	0.122561	0.000924	0.000161546	0.756726	0.243274	0.0020948	0.000366242
160	0.170989	0.117827	0.245854	0.876515	0.123485	0.0009283	0.000158729	0.754631	0.245369	0.0021016	0.000359351
161	0.167191	0.114665	0.241506	0.875587	0.124413	0.0009326	0.000155923	0.75253	0.24747	0.0021084	0.000352506
162	0.16344	0.111558	0.237192	0.874654	0.125346	0.0009371	0.00015316	0.750421	0.249579	0.0021149	0.000345659
163	0.159736	0.108504	0.232912	0.873717	0.126283	0.0009414	0.000150375	0.748306	0.251694	0.0021216	0.000338896
164	0.156079	0.105503	0.228666	0.872776	0.127224	0.0009457	0.000147604	0.746185	0.253815	0.002128	0.000332137
165	0.15247	0.102557	0.224456	0.87183	0.12817	0.00095	0.000144847	0.744057	0.255943	0.0021344	0.000325432
166	0.148909	0.0996634	0.220281	0.87088	0.12912	0.0009543	0.000142104	0.741922	0.258078	0.0021407	0.000318769
167	0.145396	0.0968234	0.216142	0.869926	0.130074	0.0009587	0.000139391	0.739782	0.260218	0.002147	0.000312165
168	0.141931	0.0940366	0.21204	0.868967	0.131033	0.0009629	0.000136665	0.737635	0.262365	0.002153	0.000305577
169	0.138514	0.0913028	0.207976	0.868004	0.131996	0.0009672	0.000133971	0.735482	0.264518	0.0021591	0.000299067
170	0.135147	0.0886217	0.203948	0.867037	0.132963	0.0009714	0.000131281	0.733323	0.266677	0.0021651	0.000292606
171	0.131827	0.0859931	0.199959	0.866065	0.133935	0.0009756	0.000128611	0.731158	0.268842	0.0021709	0.000286184
172	0.128557	0.0834169	0.196009	0.86509	0.13491	0.0009799	0.000125973	0.728987	0.271013	0.0021766	0.000279818
173	0.125336	0.0808927	0.192097	0.86411	0.13589	0.000984	0.00012333	0.72681	0.27319	0.0021824	0.000273533
174	0.122164	0.0784202	0.188224	0.863126	0.136874	0.0009883	0.000120734	0.724628	0.275372	0.002188	0.000267294
175	0.11904	0.0759992	0.184391	0.862138	0.137862	0.0009925	0.000118148	0.72244	0.27756	0.0021935	0.000261115
176	0.115966	0.0736294	0.180599	0.861145	0.138855	0.0009966	0.000115572	0.720246	0.279754	0.0021988	0.000254987
177	0.112941	0.0713103	0.176846	0.860148	0.139852	0.0010007	0.00011302	0.718047	0.281953	0.0022043	0.000248957
178	0.109966	0.0690417	0.173135	0.859148	0.140852	0.0010049	0.000110505	0.715843	0.284157	0.0022095	0.000242969
179	0.107039	0.0668233	0.169465	0.858143	0.141857	0.001009	0.000108003	0.713634	0.286366	0.0022146	0.000237049
180	0.104162	0.0646545	0.165836	0.857134	0.142866	0.0010131	0.000105527	0.711419	0.288581	0.0022197	0.000231208
181	0.101334	0.062535	0.162249	0.856121	0.143879	0.0010172	0.000103077	0.709199	0.290801	0.0022247	0.000225437
182	0.0985547	0.0604644	0.158704	0.855104	0.144896	0.0010212	0.000100644	0.706974	0.293026	0.0022296	0.000219738
183	0.0958246	0.0584423	0.155201	0.854082	0.145918	0.0010253	9.8249e-05	0.704745	0.295255	0.0022343	0.000214101
184	0.0931434	0.0564681	0.151742	0.853057	0.146943	0.0010293	9.58725e-05	0.702511	0.297489	0.0022391	0.000208557
185	0.0905109	0.0545415	0.148325	0.852028	0.147972	0.0010334	9.3534e-05	0.700272	0.299728	0.0022437	0.000203079
186	0.0879271	0.0526619	0.144951	0.850994	0.149006	0.0010374	9.12156e-05	0.698028	0.301972	0.0022483	0.000197687
187	0.0853918	0.0508289	0.141621	0.849957	0.150043	0.0010413	8.89185e-05	0.695779	0.304221	0.0022527	0.000192362
188	0.0829048	0.049042	0.138335	0.848916	0.151084	0.0010453	8.66604e-05	0.693527	0.306473	0.002257	0.000187116
189	0.0804659	0.0473005	0.135092	0.84787	0.15213	0.0010493	8.44329e-05	0.69127	0.30873	0.0022613	0.000181958
190	0.0780749	0.0456041	0.131893	0.846821	0.153179	0.0010532	8.22285e-05	0.689009	0.310991	0.0022655	0.000176879
191	0.0757317	0.043952	0.128739	0.845768	0.154232	0.0010571	8.00559e-05	0.686743	0.313257	0.0022697	0.000171888
192	0.0734359	0.0423439	0.125629	0.844711	0.155289	0.0010611	7.79228e-05	0.684473	0.315527	0.0022735	0.000166956
193	0.0711872	0.0407791	0.122563	0.84365	0.15635	0.0010649	7.58073e-05	0.6822	0.3178	0.0022776	0.000162136
194	0.0689856	0.039257	0.119542	0.842585	0.157415	0.0010688	7.37318e-05	0.679922	0.320078	0.0022813	0.000157377
195	0.0668305	0.037777	0.116566	0.841516	0.158484	0.0010727	7.16891e-05	0.677641	0.322359	0.0022851	0.000152714
196	0.0647218	0.0363385	0.113635	0.840443	0.159557	0.0010765	6.9673e-05	0.675356	0.324644	0.0022888	0.000148135
197	0.0626591	0.034941	0.110748	0.839367	0.160633	0.0010803	6.76907e-05	0.673067	0.326933	0.0022923	0.000143634
198	0.0606421	0.0335837	0.107907	0.838287	0.161713	0.0010842	6.57481e-05	0.670775	0.329225	0.0022957	0.000139216
199	0.0586704	0.0322661	0.10511	0.837202	0.162798	0.0010879	6.38275e-05	0.668479	0.331521	0.0022992	0.000134895
200	0.0567436	0.0309875	0.102359	0.836114	0.163886	0.0010917	6.1947e-05	0.66618	0.33382	0.0023025	0.000130652
201	0.0548613	0.0297473	0.099652	0.835023	0.164977	0.0010954	6.00951e-05	0.663877	0.336123	0.0023057	0.000126494
202	0.0530233	0.0285448	0.0969905	0.833927	0.166073	0.0010992	5.82832e-05	0.661572	0.338428	0.0023088	0.00012242
203	0.0512289	0.0273794	0.0943739	0.832828	0.167172	0.0011029	5.65004e-05	0.659263	0.340737	0.0023118	0.000118431
204	0.0494779	0.0262503	0.0918023	0.831725	0.168275	0.0011066	5.47523e-05	0.656951	0.343049	0.0023149	0.000114536
205	0.0477698	0.025157	0.0892756	0.830619	0.169381	0.0011104	5.30436e-05	0.654636	0.345364	0.0023176	0.000110711
206	0.046104	0.0240988	0.0867936	0.829508	0.170492	0.0011139	5.13553e-05	0.652319	0.347681	0.0023204	0.00010698
207	0.0444803	0.0230749	0.0843564	0.828394	0.171606	0.0011177	4.97156e-05	0.649998	0.350002	0.0023232	0.000103337
208	0.042898	0.0220848	0.0819637	0.827277	0.172723	0.0011212	4.80972e-05	0.647675	0.352325	0.0023257	9.97678e-05
209	0.0413566	0.0211276	0.0796155	0.826155	0.173845	0.0011249	4.65221e-05	0.645349	0.354651	0.0023282	9.62865e-05
210	0.0398558	0.0202028	0.0773115	0.82503	0.17497	0.0011284	4.49732e-05	0.643021	0.356979	0.0023307	9.28918e-05
211	0.0383949	0.0193097	0.0750518	0.823902	0.176098	0.0011321	4.34668e-05	0.64069	0.35931	0.0023331	8.95791e-05
212	0.0369734	0.0184475	0.072836	0.82277	0.17723	0.0011356	4.1987e-05	0.638357	0.361643	0.0023352	8.63403e-05
213	0.0355909	0.0176155	0.070664	0.821634	0.178366	0.0011392	4.05451e-05	0.636022	0.363978	0.0023374	8.31901e-05
214	0.0342467	0.0168132	0.0685355	0.820495	0.179505	0.0011426	3.91303e-05	0.633685	0.366315	0.0023396	8.01235e-05
215	0.0329403	0.0160398	0.0664504	0.819353	0.180647	0.0011462	3.77562e-05	0.631345	0.368655	0.0023415	7.71297e-05
216	0.0316712	0.0152946	0.0644084	0.818206	0.181794	0.0011497	3.64123e-05	0.629004	0.370996	0.0023435	7.42213e-05
217	0.0304387	0.0145769	0.0624092	0.817057	0.182943	0.0011532	3.51019e-05	0.62666	0.37334	0.0023452	7.13848e-05
218	0.0292423	0.013886	0.0604527	0.815904	0.184096	0.0011566	3.38217e-05	0.624315	0.375685	0.0023471	6.86347e-05
219	0.0280815	0.0132214	0.0585383	0.814747	0.185253	0.00116	3.25745e-05	0.621968	0.378032	0.0023486	6.59521e-05
220	0.0269555	0.0125823	0.056666	0.813587	0.186413	0.0011634	3.13601e-05	0.619619	0.380381	0.0023502	6.33509e-05
221	0.0258639	0.0119679	0.0548354	0.812423	0.187577	0.0011669	3.01806e-05	0.617269	0.382731	0.0023518	6.08268e-05
222	0.0248061	0.0113778	0.0530461	0.811257	0.188743	0.0011702	2.90281e-05	0.614917	0.385083	0.0023531	5.83712e-05
223	0.0237813	0.0108112	0.0512977	0.810086	0.189914	0.0011736	2.79097e-05	0.612564	0.387436	0.0023545	5.59931e-05
224	0.0227891	0.0102674	0.0495901	0.808913	0.191087	0.001177	2.68227e-05	0.610209	0.389791	0.0023557	5.36842e-05
225	0.0218287	0.00974587	0.0479226	0.807736	0.192264	0.0011802	2.57622e-05	0.607854	0.392146	0.0023569	5.14481e-05
226	0.0208996	0.00924589	0.0462951	0.806556	0.193444	0.0011836	2.47368e-05	0.605497	0.394503	0.0023579	4.92792e-05
227	0.0200012	0.00876683	0.0447071	0.805372	0.194628	0.0011868	2.37374e-05	0.603139	0.396861	0.0023589	4.71808e-05
228	0.0191328	0.00830808	0.0431581	0.804185	0.195815	0.0011902	2.27719e-05	0.60078	0.39922	0.0023598	4.51496e-05
229	0.0182938	0.00786901	0.0416478	0.802995	0.197005	0.0011934	2.18318e-05	0.59842	0.40158	0.0023606	4.31844e-05
230	0.0174836	0.00744901	0.0401757	0.801802	0.198198	0.0011966	2.09209e-05	0.59606	0.40394	0.0023614	4.12857e-05
231	0.0167015	0.00704747	0.0387414	0.800605	0.199395	0.0011998	2.00385e-05	0.593698	0.406302	0.0023621	3.94507e-05
232	0.015947	0.00666381	0.0373444	0.799405	0.200595	0.001203	1.91842e-05	0.591336	0.408664	0.0023626	3.76763e-05
233	0.0152193	0.00629743	0.0359843	0.798202	0.201798	0.0012062	1.83576e-05	0.588974	0.411026	0.0023631	3.59648e-05
234	0.014518	0.00594776	0.0346606	0.796996	0.203004	0.0012093	1.75566e-05	0.586611	0.413389	0.0023635	3.43132e-05
235	0.0138422	0.00561422	0.0333729	0.795787	0.204213	0.0012125	1.67837e-05	0.584247	0.415753	0.0023639	3.27217e-05
236	0.0131915	0.00529627	0.0321205	0.794574	0.205426	0.0012156	1.60356e-05	0.581883	0.418117	0.0023641	3.11861e-05
237	0.0125653	0.00499334	0.030903	0.793359	0.206641	0.0012187	1.53133e-05	0.579519	0.420481	0.0023643	2.9708e-05
238	0.0119627	0.00470491	0.02972	0.79214	0.20786	0.0012217	1.46149e-05	0.577155	0.422845	0.0023643	2.82835e-05
239	0.0113834	0.00443045	0.0285708	0.790918	0.209082	0.0012248	1.39424e-05	0.57479	0.42521	0.0023644	2.69149e-05
240	0.0108266	0.00416943	0.027455	0.789693	0.210307	0.0012279	1.3294e-05	0.572426	0.427574	0.0023644	2.55985e-05
241	0.0102918	0.00392136	0.0263721	0.788466	0.211534	0.0012309	1.26682e-05	0.570062	0.429938	0.0023641	2.43309e-05
242	0.00977837	0.00368574	0.0253214	0.787235	0.212765	0.0012339	1.20655e-05	0.567697	0.432303	0.002364	2.31161e-05
243	0.00928568	0.00346208	0.0243025	0.786001	0.213999	0.0012368	1.14845e-05	0.565334	0.434666	0.0023637	2.19486e-05
244	0.00881315	0.00324992	0.0233149	0.784764	0.215236	0.0012399	1.09274e-05	0.56297	0.43703	0.0023633	2.08281e-05
245	0.0083602	0.00304879	0.0223578	0.783524	0.216476	0.0012427	1.03892e-05	0.560607	0.439393	0.0023627	1.97526e-05
246	0.00792626	0.00285823	0.0214309	0.782281	0.217719	0.0012457	9.87374e-06	0.558244	0.441756	0.0023624	1.8725e-05
247	0.00751075	0.00267783	0.0205336	0.781036	0.218964	0.0012486	9.37792e-06	0.555881	0.444119	0.0023616	1.77374e-05
248	0.00711311	0.00250713	0.0196652	0.779787	0.220213	0.0012515	8.90206e-06	0.55352	0.44648	0.002361	1.6794e-05
249	0.00673278	0.00234574	0.0188252	0.778536	0.221464	0.0012543	8.44492e-06	0.551159	0.448841	0.0023602	1.58907e-05
250	0.0063692	0.00219325	0.0180131	0.777281	0.222719	0.0012572	8.00736e-06	0.548799	0.451201	0.0023594	1.50275e-05
251	0.00602184	0.00204926	0.0172282	0.776024	0.223976	0.0012601	7.58813e-06	0.546439	0.453561	0.0023585	1.42025e-05
252	0.00569017	0.0019134	0.01647	0.774764	0.225236	0.0012627	7.18498e-06	0.544081	0.455919	0.0023574	1.3414e-05
253	0.00537365	0.00178529	0.015738	0.773501	0.226499	0.0012656	6.80089e-06	0.541723	0.458277	0.0023564	1.26625e-05
254	0.00507177	0.00166458	0.0150315	0.772236	0.227764	0.0012684	6.43304e-06	0.539367	0.460633	0.0023552	1.1945e-05
255	0.00478403	0.00155092	0.01435	0.770967	0.229033	0.0012711	6.08097e-06	0.537012	0.462988	0.002354	1.12616e-05
256	0.00450991	0.00144398	0.0136929	0.769696	0.230304	0.0012739	5.74518e-06	0.534658	0.465342	0.0023528	1.06109e-05
257	0.00424894	0.00134343	0.0130596	0.768422	0.231578	0.0012765	5.42377e-06	0.532305	0.467695	0.0023514	9.99096e-06
258	0.00400063	0.00124897	0.0124496	0.767146	0.232854	0.0012792	5.11761e-06	0.529953	0.470047	0.0023499	9.40109e-06
259	0.00376452	0.00116028	0.0118623	0.765867	0.234133	0.0012819	4.82574e-06	0.527604	0.472396	0.0023485	8.84098e-06
260	0.00354014	0.00107707	0.0112971	0.764585	0.235415	0.0012845	4.54731e-06	0.525255	0.474745	0.0023468	8.30801e-06
261	0.00332705	0.000999076	0.0107535	0.7633	0.2367	0.0012872	4.28258e-06	0.522908	0.477092	0.0023452	7.8026e-06
262	0.0031248	0.000926016	0.0102309	0.762013	0.237987	0.0012898	4.03037e-06	0.520563	0.479437	0.0023435	7.32297e-06
263	0.00293296	0.000857633	0.00972868	0.760723	0.239277	0.0012923	3.79027e-06	0.51822	0.48178	0.0023417	6.86812e-06
264	0.00275112	0.000793677	0.0092464	0.759431	0.240569	0.0012949	3.56243e-06	0.515878	0.484122	0.0023398	6.43708e-06
265	0.00257887	0.00073391	0.00878346	0.758136	0.241864	0.0012975	3.34608e-06	0.513538	0.486462	0.0023379	6.02914e-06
266	0.0024158	0.0006781	0.00833932	0.756838	0.243162	0.0013	3.14055e-06	0.5112	0.4888	0.0023359	5.64308e-06
267	0.00226154	0.000626029	0.00791344	0.755538	0.244462	0.0013025	2.94566e-06	0.508864	0.491136	0.0023338	5.27798e-06
268	0.0021157	0.000577484	0.0075053	0.754236	0.245764	0.001305	2.76099e-06	0.50653	0.49347	0.0023316	4.93297e-06
269	0.00197792	0.000532265	0.00711435	0.752931	0.247069	0.0013074	2.58593e-06	0.504199	0.495801	0.0023294	4.60736e-06
270	0.00184783	0.000490177	0.00674008	0.751623	0.248377	0.0013099	2.42048e-06	0.501869	0.498131	0.0023272	4.30028e-06
271	0.00172511	0.000451038	0.00638197	0.750314	0.249686	0.0013123	2.26386e-06	0.499542	0.500458	0.0023248	4.01053e-06
272	0.0016094	0.000414672	0.00603952	0.749001	0.250999	0.0013147	2.11588e-06	0.497217	0.502783	0.0023224	3.73768e-06
273	0.00150039	0.00038091	0.00571223	0.747687	0.252313	0.0013172	1.97632e-06	0.494895	0.505105	0.0023198	3.48061e-06
274	0.00139776	0.000349593	0.0053996	0.746369	0.253631	0.0013194	1.84421e-06	0.492575	0.507425	0.0023174	3.23918e-06
275	0.00130121	0.000320571	0.00510114	0.74505	0.25495	0.0013219	1.72007e-06	0.490258	0.509742	0.0023147	3.01192e-06
276	0.00121045	0.000293697	0.00481638	0.743728	0.256272	0.0013241	1.60275e-06	0.487943	0.512057	0.0023121	2.79867e-06
277	0.00112518	0.000268835	0.00454485	0.742404	0.257596	0.0013265	1.49255e-06	0.485631	0.514369	0.0023093	2.59837e-06
278	0.00104514	0.000245856	0.00428609	0.741077	0.258923	0.0013287	1.38867e-06	0.483322	0.516678	0.0023064	2.4105e-06
279	0.000970057	0.000224636	0.00403964	0.739749	0.260251	0.0013309	1.29105e-06	0.481015	0.518985	0.0023037	2.23472e-06
280	0.000899686	0.000205058	0.00380505	0.738418	0.261582	0.0013333	1.19955e-06	0.478712	0.521288	0.0023007	2.06991e-06
281	0.000833778	0.000187012	0.0035819	0.737085	0.262915	0.0013354	1.11343e-06	0.476411	0.523589	0.0022976	1.91569e-06
282	0.000772098	0.000170394	0.00336976	0.735749	0.264251	0.0013377	1.03283e-06	0.474113	0.525887	0.0022946	1.77166e-06
283	0.000714419	0.000155105	0.0031682	0.734411	0.265589	0.0013398	9.57178e-07	0.471819	0.528181	0.0022915	1.63709e-06
284	0.000660525	0.000141052	0.00297682	0.733072	0.266928	0.001342	8.86424e-07	0.469527	0.530473	0.0022882	1.51141e-06
285	0.000610207	0.000128148	0.00279522	0.73173	0.26827	0.0013442	8.20241e-07	0.467239	0.532761	0.0022851	1.39438e-06
286	0.000563266	0.000116311	0.00262301	0.730386	0.269614	0.0013462	7.58269e-07	0.464954	0.535046	0.0022816	1.28515e-06
287	0.000519512	0.000105462	0.00245981	0.729039	0.270961	0.0013484	7.00509e-07	0.462672	0.537328	0.0022784	1.18366e-06
288	0.00047876	9.55296e-05	0.00230526	0.727691	0.272309	0.0013504	6.46517e-07	0.460394	0.539606	0.0022749	1.08913e-06
289	0.000440837	8.64453e-05	0.00215898	0.72634	0.27366	0.0013525	5.96232e-07	0.458119	0.541881	0.0022714	1.00132e-06
290	0.000405575	7.8145e-05	0.00202063	0.724988	0.275012	0.0013545	5.49352e-07	0.455848	0.544152	0.0022678	9.19764e-07
291	0.000372817	7.05689e-05	0.00188986	0.723634	0.276366	0.0013565	5.05726e-07	0.45358	0.54642	0.0022643	8.44169e-07
292	0.000342409	6.36609e-05	0.00176636	0.722277	0.277723	0.0013586	4.65197e-07	0.451316	0.548684	0.0022605	7.74016e-07
293	0.000314209	5.73687e-05	0.00164978	0.720918	0.279082	0.0013605	4.27481e-07	0.449055	0.550945	0.0022568	7.09106e-07
294	0.000288077	5.16434e-05	0.00153982	0.719558	0.280442	0.0013625	3.92505e-07	0.446798	0.553202	0.0022531	6.49067e-07
295	0.000263885	4.64397e-05	0.00143618	0.718195	0.281805	0.0013644	3.60045e-07	0.444545	0.555455	0.0022491	5.93504e-07
296	0.000241508	4.1715e-05	0.00133856	0.716831	0.283169	0.0013663	3.29972e-07	0.442296	0.557704	0.0022453	5.42258e-07
297	0.000220828	3.74299e-05	0.00124668	0.715465	0.284535	0.0013682	3.02137e-07	0.440051	0.559949	0.0022414	4.94965e-07
298	0.000201735	3.35478e-05	0.00116026	0.714097	0.285903	0.0013701	2.76397e-07	0.437809	0.562191	0.0022373	4.51342e-07
299	0.000184122	3.00347e-05	0.00107904	0.712726	0.287274	0.001372	2.52616e-07	0.435572	0.564428	0.0022332	4.11182e-07
300	0.00016789	2.68591e-05	0.00100276	0.711354	0.288646	0.711354	0.000119429	0.433339	0.566661	0.433339	7.27534e-05
301	0.000152945	2.39919e-05	0.00093118	0	1		0	0	1	-1	-0.000152945
